# Supplementary material for: High-Resolution Transcriptome of Human Macrophages
Source: PLoS One. 2012 Sep 21;7(9):e45466. doi: 10.1371/journal.pone.0045466 (PMC3448669; doi:10.1371/journal.pone.0045466)
Supplement: Table S1 — qPCR oligonucleotides. (XLSX) [file pone.0045466.s012.xlsx]

## Sheet: Tabelle1
Table S1 qPCR oligonucleotides
CD68 Forward	5′-GTCCACCTCGACCTGCTCT-3′
CD68 Reverse	5′-CACTGGGGCAGGAGAAACT-3′
CD64 Forward	5′-TGGGAAAGCATCGCTACAC-3′
CD64 Reverse	5′-GCACTGGAGCTGGAAATAGC-3′
CD23 Forward	5′-GGGAGAATCCAAGCAGGAC-3′
CD23 Reverse	5′-GGAAGCTCCTCGATCTCTGA-3′
LILRA1 Forward	5′-TCGCTGTTTCTACGGTAGCC-3′
LILRA1 Reverse	5′-GGGTGGGTTTGATGTAGGC-3′
LILRA2 Forward	5′-CAGCCACAATCACTCATCAGA-3′
LILRA2 Reverse	5′-AGGGTGGGTTTGCTGTAGG-3′
LILRA3 Forward	5′-GGAGCTCGTGGTCTCAGG-3′
LILRA3 Reverse	5′-CTTGGAGTCGGACTTGTTTTG-3′
LILRA5 Forward	5′-GCACCATGGTCTCATCCAT-3′
LILRA5 Reverse	5′-GTGGCTTTGGAGAGGTTCC-3′
LILRB1 Forward	5′-GGAGCTCGTGGTCTCAGG-3′
LILRB1 Reverse	5′-GGGTTTGATGTAGGCTCCTG-3′
LILRB3 Forward	5′-GGAGATACCGCTGCCACTAT-3′
LILRB3 Reverse	5′-GGTGGGTTTGCTGTAGGC-3′
APOL1 Forward	5′-TTCGAATTCCTCGGTATATCTTG-3′
APOL1 Reverse	5′-CACCTCCAGTTATGCGTCTG-3′
APOL2 Forward	5′-ATGATGAAGCCTGGAATGGA-3′
APOL2 Reverse	5′-TCAGAGCTTTACGGAGCTCAT-3′
APOL3 Forward	5′-GCCTGGAAGAGATTCGTGAC-3′
APOL3 Reverse	5′-CTTCAGAGCTTCGTAGAGAGCA-3′
APOL6 Forward	5′-AAGTGAGGCTGGTGTTGGTT-3′
APOL6 Reverse	5′-CGTCTTGTAGCTCCACGTCTT-3′
GAPDH Forward	5′-AGCCACATCGCTCAGACAC-3′
GAPDH Reverse	5′-GCCCAATACGACCAAATCC-3′
