# Supplementary material for: High-Resolution Transcriptome of Human Macrophages
Source: PLoS One. 2012 Sep 21;7(9):e45466. doi: 10.1371/journal.pone.0045466 (PMC3448669; doi:10.1371/journal.pone.0045466)
Supplement: Table S2 — Isoform specific qPCR oligonucleotides. (XLSX) [file pone.0045466.s013.xlsx]

## Sheet: Tabelle1
Table S2 Isoform specific qPCR oligonucleotides
PDLIM7 v1 Forward	5′-CCGCAGCAGAATGGACAG-3′
PDLIM7 v1 Reverse	5′-GCTCCTGGGGTGTAGATG-3′
PDLIM7 v2 Forward	5′-ACCGCAGAAGGTGCAGAC-3′
PDLIM7 v2 Reverse	5′-CTGGCTTGATTTCTTCAGGTG-3′
PDLIM7 v4 Forward	5′-CCGCAGCAGAATGGACAG-3′
PDLIM7 v4 Reverse	5′-GCAGGAGGAACAGAAAGAG-3′
GAPDH Forward	5′-AGCCACATCGCTCAGACAC-3′
GAPDH Reverse	5′-GCCCAATACGACCAAATCC-3′
