# Supplementary material for: High-Resolution Transcriptome of Human Macrophages
Source: PLoS One. 2012 Sep 21;7(9):e45466. doi: 10.1371/journal.pone.0045466 (PMC3448669; doi:10.1371/journal.pone.0045466)
Supplement: Table S3 — Alternative promoter usage. (XLSX) [file pone.0045466.s014.xlsx]

## Sheet: Tabelle1
Table S3 Alternative promoter usage
C8orf83	chr8:93895757-93978372
EIF4ENIF1	chr22:31835344-31885874
HRH1	chr3:11178778-11304939
JDP2	chr14:75894508-75939404
NCS1	chr9:132934856-132999583
PDE2A	chr11:72287184-72385494
PUS7L	chr12:44122409-44152596
SMARCD3	chr7:150936058-150974231
TSC22D1	chr13:45007654-45154568
