# Supplementary material for: High-Resolution Transcriptome of Human Macrophages
Source: PLoS One. 2012 Sep 21;7(9):e45466. doi: 10.1371/journal.pone.0045466 (PMC3448669; doi:10.1371/journal.pone.0045466)
Supplement: Table S4 — Alternative TSS usage. (XLSX) [file pone.0045466.s015.xlsx]

## Sheet: Tabelle1
Table S4 Alternative TSS usage
WFS1	chr4:6271576-6304992
ARNT	chr1:150768686-150849186
ASRGL1	chr11:62104773-62160887
OSBPL9	chr1:52082546-52344609
GBA	chr1:155204238-155214653
HES6	chr2:239146907-239148681
BAT5	chr6:31654725-31671137
DCTN1	chr2:74588280-74621008
RASGRP4	chr19:38893774-38916945
SNX16	chr8:82711817-82754521
NDUFC1	chr4:140211070-140311935
CCDC17	chr1:46085715-46089731
CD200R1	chr3:112641531-112693937
FECH	chr18:55212072-55253969
NRGN	chr11:124609828-124617102
RB1CC1	chr8:53535017-53627026
UBQLN1	chr9:86274877-86323168
MTERFD3	chr12:107371068-107380929
MBOAT7	chr19:54677105-54693733
RANBP3	chr19:5914192-5978320
RAP1GDS1	chr4:99182526-99365012
TNNT1	chr19:55644160-55660606
ABCC1	chr16:16043433-16236931
CDCA7L	chr7:21582832-21985542
HYI	chr1:43888796-43919660
C8orf83	chr8:93895757-93978372
CD36	chr7:80231503-80308593
NT5C3	chr7:33053741-33102409
