# Supplementary material for: High-Resolution Transcriptome of Human Macrophages
Source: PLoS One. 2012 Sep 21;7(9):e45466. doi: 10.1371/journal.pone.0045466 (PMC3448669; doi:10.1371/journal.pone.0045466)
Supplement: Table S5 — Alternative CDS usage. (XLSX) [file pone.0045466.s016.xlsx]

## Sheet: Tabelle1
Table S5 Alternative CDS usage
ABCC1	chr16:16043433-16236931
CCDC17	chr1:46085715-46089731
CD200R1	chr3:112641531-112693937
CDCA7L	chr7:21582832-21985542
FECH	chr18:55212072-55253969
HES6	chr2:239146907-239148681
HYI	chr1:43888796-43919660
JDP2	chr14:75894508-75939404
MYO1B	chr2:192110106-192290115
NCS1	chr9:132934856-132999583
PDLIM7	chr5:176910394-176924602
RANBP3	chr19:5914192-5978320
RAP1GDS1	chr4:99182526-99365012
RASGRP4	chr19:38893774-38916945
RB1CC1	chr8:53535017-53627026
RP6-213H19.1	chrX:131157244-131209971
SLC25A45	chr11:65142662-65150142
SNX16	chr8:82711817-82754521
TNNT1	chr19:55644160-55660606
UBQLN1	chr9:86274877-86323168
